# Supplementary material for: Functional Metagenomics Reveals a New Catalytic Domain, the Metallo-β-Lactamase Superfamily Domain, Associated with Phytase Activity
Source: mSphere. 2019 Jun 19;4(3):e00167-19. doi: 10.1128/mSphere.00167-19 (PMC6584368; doi:10.1128/mSphere.00167-19)
Supplement: DATA SET S1 [file mSphere.00167-19-sd001.xls]

## Sheet: Sheet0
Tree code	Entry Uniprot or GenBank	Protein names	Organism
G4RKZ5	G4RKZ5	Ribonuclease Z (RNase Z) (EC 3.1.26.11) (tRNA 3 endonuclease) (tRNase Z)	Thermoproteus tenax (strain ATCC 35583 / DSM 2078 / JCM 9277 / NBRC 100435 / Kra 1)
D0LX98	D0LX98	Beta-lactamase domain protein	Haliangium ochraceum (strain DSM 14365 / JCM 11303 / SMP-2)
I3TIV4	I3TIV4	Beta-lactamase superfamily hydrolase	Tistrella mobilis (strain KA081020-065)
B9JKU6	B9JKU6	Uncharacterized protein	Agrobacterium radiobacter (strain K84 / ATCC BAA-868)
Q2K048	Q2K048	Hypothetical conserved protein	Rhizobium etli (strain CFN 42 / ATCC 51251)
Q5JJ51	Q5JJ51	Predicted hydrolase, metallo-beta-lactamase superfamily	Thermococcus kodakarensis (strain ATCC BAA-918 / JCM 12380 / KOD1) (Pyrococcus kodakaraensis (strain KOD1))
F0S2Z7	F0S2Z7	Metallo-beta-lactamase family protein	Desulfurobacterium thermolithotrophum (strain DSM 11699 / BSA)
D5XBH6	D5XBH6	Metal-dependent hydrolase	Thermincola potens (strain JR)
R5AH50	R5AH50	Beta-lactamase-like protein	Clostridium sp. CAG:1024
A3DK71	A3DK71	Beta-lactamase superfamily hydrolase	Clostridium thermocellum
R6ZJZ2	R6ZJZ2	Uncharacterized protein	Firmicutes bacterium CAG:94
C1F564	C1F564	UPF0173 metal-dependent hydrolase ACP_3152	Acidobacterium capsulatum (strain ATCC 51196 / DSM 11244 / JCM 7670 / NBRC 15755 / NCIMB 13165 / 161)
F2KPP9	F2KPP9	UPF0173 metal-dependent hydrolase Arcve_1577	Archaeoglobus veneficus (strain DSM 11195 / SNP6)
B0VI78	B0VI78	UPF0173 metal-dependent hydrolase CLOAM1192	Cloacimonas acidaminovorans (strain Evry)
G8NYQ4	G8NYQ4	Beta-lactamase	Granulicella mallensis (strain ATCC BAA-1857 / DSM 23137 / MP5ACTX8)
I3ZD26	I3ZD26	Putative Zn-dependent hydrolase of beta-lactamase fold protein	Terriglobus roseus (strain DSM 18391 / NRRL B-41598 / KBS 63)
Y1100	A8F681	UPF0173 metal-dependent hydrolase Tlet_1100	Pseudothermotoga lettingae (strain ATCC BAA-301 / DSM 14385 / NBRC 107922 / TMO) (Thermotoga lettingae)
Y1493	A1S0B0	UPF0173 metal-dependent hydrolase Tpen_1493	Thermofilum pendens (strain DSM 2475 / Hrk 5)
Y2542	A9WI57	UPF0173 metal-dependent hydrolase Caur_2542	Chloroflexus aurantiacus (strain ATCC 29366 / DSM 635 / J-10-fl)
Y3308	Q725W7	UPF0173 metal-dependent hydrolase DVU_3308	Desulfovibrio vulgaris (strain Hildenborough / ATCC 29579 / DSM 644 / NCIMB 8303)
B3DX71	B3DX71	Zn-dependent hydrolase of the beta-lactamase fold	Methylacidiphilum infernorum (isolate V4) (Methylokorus infernorum (strain V4))
V6KSG9	V6KSG9	Membrane protein	Streptomyces roseochromogenus subsp. oscitans DS 12.976
E2PX85	E2PX85	Zn-dependent hydrolase	Streptomyces clavuligerus (strain ATCC 27064 / DSM 738 / JCM 4710 / NBRC 13307 / NCIMB 12785 / NRRL 3585 / VKM Ac-602)
Q82LZ2	Q82LZ2	Uncharacterized protein	Streptomyces avermitilis (strain ATCC 31267 / DSM 46492 / JCM 5070 / NBRC 14893 / NCIMB 12804 / NRRL 8165 / MA-4680)
A0JVX8	A0JVX8	Zn-dependent hydrolases of the beta-lactamase fold-like protein	Arthrobacter sp. (strain FB24)
W5WH03	W5WH03	Uncharacterized protein	Kutzneria albida DSM 43870
A9GHH6	A9GHH6	Uncharacterized protein	Sorangium cellulosum (strain So ce56) (Polyangium cellulosum (strain So ce56))
B6IP37	B6IP37	Uncharacterized protein	Rhodospirillum centenum (strain ATCC 51521 / SW)
I4D0N2	I4D0N2	Putative Zn-dependent hydrolase of beta-lactamase fold protein	Desulfosporosinus acidiphilus (strain DSM 22704 / JCM 16185 / SJ4)
I2EZN2	I2EZN2	Uncharacterized protein	Emticicia oligotrophica (strain DSM 17448 / GPTSA100-15)
W8F1I4	W8F1I4	Uncharacterized protein	Hymenobacter swuensis DY53
E0SIG9	E0SIG9	Outer membrane protein RomA	Dickeya dadantii (strain 3937) (Erwinia chrysanthemi (strain 3937))
Q6LL65	Q6LL65	Uncharacterized protein	Photobacterium profundum (strain SS9)
A9GAR8	A9GAR8	Uncharacterized protein	Sorangium cellulosum (strain So ce56) (Polyangium cellulosum (strain So ce56))
R4LT43	R4LT43	Zn-dependent hydrolase	Actinoplanes sp. N902-109
E9T554	E9T554	Metallo-beta-lactamase domain protein	Rhodococcus hoagii ATCC 33707
E6SEG1	E6SEG1	Uncharacterized protein	Intrasporangium calvum (strain ATCC 23552 / DSM 43043 / JCM 3097 / NBRC 12989 / 7 KIP)
D2S3Z3	D2S3Z3	Beta-lactamase domain protein	Geodermatophilus obscurus (strain ATCC 25078 / DSM 43160 / JCM 3152 / G-20)
F4CPX3	F4CPX3	Beta-lactamase domain protein	Pseudonocardia dioxanivorans (strain ATCC 55486 / DSM 44775 / JCM 13855 / CB1190)
F6EMB1	F6EMB1	Uncharacterized protein	Hoyosella subflava (strain DSM 45089 / JCM 17490 / NBRC 109087 / DQS3-9A1) (Amycolicicoccus subflavus)
H6QY58	H6QY58	Putative Zn-dependent hydrolase of the beta-lactamase fold	Nocardia cyriacigeorgica (strain GUH-2)
D6ZD67	D6ZD67	Metallo-beta-lactamase family protein	Segniliparus rotundus (strain ATCC BAA-972 / CDC 1076 / CIP 108378 / DSM 44985 / JCM 13578)
A4X5M1	A4X5M1	Zn-dependent hydrolase of the beta-lactamase fold-like protein	Salinispora tropica (strain ATCC BAA-916 / DSM 44818 / CNB-440)
F4F180	F4F180	Zn-dependent hydrolase of the beta-lactamase fold-like protein	Verrucosispora maris (strain AB-18-032)
D2AUV7	D2AUV7	Uncharacterized protein	Streptosporangium roseum (strain ATCC 12428 / DSM 43021 / JCM 3005 / NI 9100)
D6YB30	D6YB30	Beta-lactamase domain protein	Thermobispora bispora (strain ATCC 19993 / DSM 43833 / CBS 139.67 / JCM 10125 / NBRC 14880 / R51)
F8JZN7	F8JZN7	Uncharacterized protein	Streptomyces cattleya (strain ATCC 35852 / DSM 46488 / JCM 4925 / NBRC 14057 / NRRL 8057)
H2JS06	H2JS06	Uncharacterized protein	Streptomyces hygroscopicus subsp. jinggangensis (strain 5008)
D7BYX6	D7BYX6	Uncharacterized protein	Streptomyces bingchenggensis (strain BCW-1)
W0RD40	W0RD40	Uncharacterized protein	Gemmatirosa kalamazoonesis
G8PVE1	G8PVE1	Zn-dependent hydrolase of the beta-lactamase fold-like protein	Pseudovibrio sp. (strain FO-BEG1)
A7H951	A7H951	Uncharacterized protein	Anaeromyxobacter sp. (strain Fw109-5)
E3FNR1	E3FNR1	Conserved uncharacterized protein	Stigmatella aurantiaca (strain DW4/3-1)
H8MFU1	H8MFU1	Uncharacterized protein	Corallococcus coralloides (strain ATCC 25202 / DSM 2259 / NBRC 100086 / M2) (Myxococcus coralloides)
E8V4I3	E8V4I3	Uncharacterized protein	Terriglobus saanensis (strain ATCC BAA-1853 / DSM 23119 / SP1PR4)
F4PAY0	F4PAY0	Uncharacterized protein (Fragment)	Batrachochytrium dendrobatidis (strain JAM81 / FGSC 10211) (Frog chytrid fungus)
B0UGZ8	B0UGZ8	Beta-lactamase domain protein	Methylobacterium sp. (strain 4-46)
B1LUZ1	B1LUZ1	Beta-lactamase domain protein	Methylobacterium radiotolerans (strain ATCC 27329 / DSM 1819 / JCM 2831 / NBRC 15690 / NCIMB 10815 / 0-1)
F2I749	F2I749	Metallo-beta-lactamase domain protein	Aerococcus urinae (strain ACS-120-V-Col10a)
Q027I3	Q027I3	Beta-lactamase domain protein	Solibacter usitatus (strain Ellin6076)
C1F6C1	C1F6C1	Metallo-beta-lactamase family protein	Acidobacterium capsulatum (strain ATCC 51196 / DSM 11244 / JCM 7670 / NBRC 15755 / NCIMB 13165 / 161)
G8NUJ1	G8NUJ1	Beta-lactamase domain protein	Granulicella mallensis (strain ATCC BAA-1857 / DSM 23137 / MP5ACTX8)
U6B578	U6B578	PhnP protein	Candidatus Liberibacter americanus str. Sao Paulo
I3TL82	I3TL82	Metallo-beta-lactamase superfamily	Tistrella mobilis (strain KA081020-065)
Q2W4H5	Q2W4H5	Metal-dependent hydrolase of the beta-lactamase superfamily I	Magnetospirillum magneticum (strain AMB-1 / ATCC 700264)
Q2RTP6	Q2RTP6	Beta-lactamase-like	Rhodospirillum rubrum (strain ATCC 11170 / ATH 1.1.1 / DSM 467 / LMG 4362 / NCIB 8255 / S1)
Q0BT75	Q0BT75	Metal-dependent hydrolase (EC 3.-.-.-)	Granulibacter bethesdensis (strain ATCC BAA-1260 / CGDNIH1)
G2ITI4	G2ITI4	Putative hydrolase	Sphingobium sp. (strain NBRC 103272 / SYK-6)
W0AF05	W0AF05	Uncharacterized protein	Sphingomonas sanxanigenens DSM 19645 = NX02
Q3A832	Q3A832	Metal-dependent hydrolase, beta-lactamase superfamily	Pelobacter carbinolicus (strain DSM 2380 / NBRC 103641 / GraBd1)
F4GHG2	F4GHG2	Beta-lactamase domain protein	Sphaerochaeta coccoides (strain ATCC BAA-1237 / DSM 17374 / SPN1) (Spirochaeta coccoides)
R6PKU0	R6PKU0	Lipoate-protein ligase B	Prevotella sp. CAG:386
R6W9B0	R6W9B0	Putative phnP protein	Prevotella sp. CAG:592
R5KJV9	R5KJV9	Metallo-beta-lactamase domain protein	Prevotella sp. CAG:1124
R5CC61	R5CC61	Metallo-beta-lactamase domain protein	Prevotella sp. CAG:1058
R5NLD0	R5NLD0	Metallo-beta-lactamase domain protein	Paraprevotella clara CAG:116
R6VV32	R6VV32	Lipoate-protein ligase B	Prevotella sp. CAG:474
R5CAE1	R5CAE1	Metallo-beta-lactamase domain protein	Bacteroides sp. CAG:598
B6YQL0	B6YQL0	Uncharacterized protein	Azobacteroides pseudotrichonymphae genomovar. CFP2
E4RTV2	E4RTV2	Beta-lactamase domain protein	Leadbetterella byssophila (strain DSM 17132 / KACC 11308 / 4M15)
G2PKK9	G2PKK9	Beta-lactamase domain protein	Muricauda ruestringensis (strain DSM 13258 / CIP 107369 / LMG 19739 / B1)
F4B347	F4B347	Beta-lactamase domain-containing protein	Dokdonia sp. (strain 4H-3-7-5) (Krokinobacter sp. (strain 4H-3-7-5))
A4AUL5	A4AUL5	Putative hydrolase	Maribacter sp. (strain HTCC2170 / KCCM 42371)
G0L7Q9	G0L7Q9	Metallo-beta-lactamase superfamily protein (EC 3.-.-.-)	Zobellia galactanivorans (strain DSM 12802 / CCUG 47099 / CIP 106680 / NCIMB 13871 / Dsij)
G7DVV2	G7DVV2	Uncharacterized protein	Mixia osmundae (strain CBS 9802 / IAM 14324 / JCM 22182 / KY 12970)
G8P0A8	G8P0A8	Coenzyme PQQ synthesis protein B (Pyrroloquinoline quinone biosynthesis protein B)	Granulicella mallensis (strain ATCC BAA-1857 / DSM 23137 / MP5ACTX8)
F4CM85	F4CM85	Coenzyme PQQ synthesis protein B (Pyrroloquinoline quinone biosynthesis protein B)	Pseudonocardia dioxanivorans (strain ATCC 55486 / DSM 44775 / JCM 13855 / CB1190)
A2SJ00	A2SJ00	Coenzyme PQQ synthesis protein B (Pyrroloquinoline quinone biosynthesis protein B)	Methylibium petroleiphilum (strain ATCC BAA-1232 / LMG 22953 / PM1)
A1WQ33	A1WQ33	Coenzyme PQQ synthesis protein B (Pyrroloquinoline quinone biosynthesis protein B)	Verminephrobacter eiseniae (strain EF01-2)
M1FI32	M1FI32	Coenzyme PQQ synthesis protein B (Pyrroloquinoline quinone biosynthesis protein B)	Marinobacter sp. BSs20148
D7DHP1	D7DHP1	Coenzyme PQQ synthesis protein B (Pyrroloquinoline quinone biosynthesis protein B)	Methylotenera versatilis (strain 301)
D5V712	D5V712	Coenzyme PQQ synthesis protein B (Pyrroloquinoline quinone biosynthesis protein B)	Arcobacter nitrofigilis (strain ATCC 33309 / DSM 7299 / LMG 7604 / NCTC 12251 / CI) (Campylobacter nitrofigilis)
C6XDZ8	C6XDZ8	Coenzyme PQQ synthesis protein B (Pyrroloquinoline quinone biosynthesis protein B)	Methylovorus glucosetrophus (strain SIP3-4)
C6WVF4	C6WVF4	Coenzyme PQQ synthesis protein B (Pyrroloquinoline quinone biosynthesis protein B)	Methylotenera mobilis (strain JLW8 / ATCC BAA-1282 / DSM 17540)
H0Q3B3	H0Q3B3	Coenzyme PQQ synthesis protein B (Pyrroloquinoline quinone biosynthesis protein B)	Azoarcus sp. KH32C
G2IZA3	G2IZA3	Coenzyme PQQ synthesis protein B (Pyrroloquinoline quinone biosynthesis protein B)	Pseudogulbenkiania sp. (strain NH8B)
G7ZEV0	G7ZEV0	Coenzyme PQQ synthesis protein B (Pyrroloquinoline quinone biosynthesis protein B)	Azospirillum lipoferum (strain 4B)
B2IDU9	B2IDU9	Coenzyme PQQ synthesis protein B (Pyrroloquinoline quinone biosynthesis protein B)	Beijerinckia indica subsp. indica (strain ATCC 9039 / DSM 1715 / NCIB 8712)
K7SBP4	K7SBP4	Coenzyme PQQ synthesis protein B (Pyrroloquinoline quinone biosynthesis protein B)	Gluconobacter oxydans H24
C7JE57	C7JE57	Coenzyme PQQ synthesis protein B (Pyrroloquinoline quinone biosynthesis protein B)	Acetobacter pasteurianus (strain NBRC 3283 / LMG 1513 / CCTM 1153)
D5QAQ5	D5QAQ5	Coenzyme PQQ synthesis protein B (Pyrroloquinoline quinone biosynthesis protein B)	Komagataeibacter hansenii ATCC 23769
A4YZY4	A4YZY4	Coenzyme PQQ synthesis protein B (Pyrroloquinoline quinone biosynthesis protein B)	Bradyrhizobium sp. (strain ORS 278)
Q21AY6	Q21AY6	Coenzyme PQQ synthesis protein B (Pyrroloquinoline quinone biosynthesis protein B)	Rhodopseudomonas palustris (strain BisB18)
F7QLQ9	F7QLQ9	Coenzyme PQQ synthesis protein B (Pyrroloquinoline quinone biosynthesis protein B)	Bradyrhizobiaceae bacterium SG-6C
G4R899	G4R899	Coenzyme PQQ synthesis protein B (Pyrroloquinoline quinone biosynthesis protein B)	Pelagibacterium halotolerans (strain DSM 22347 / JCM 15775 / CGMCC 1.7692 / B2)
	PQQB	Coenzyme PQQ synthesis protein B (Pyrroloquinoline quinone biosynthesis protein B)	Bradyrhizobium sp.
PQQB	P07779	Coenzyme PQQ synthesis protein B	Acinetobacter calcoaceticus
WP_014371270.1	WP_014371270.1	phytase	Paenibacillus mucilaginosus
XP_001538598.1	XP_001538598.1	3-phytase	Histoplasma capsulatum
P42094	P42094	3-phytase	Bacillus subtilis
	PYI90218.1	MBL fold metallo-hydrolase	Verrucomicrobia bacterium
	WP_054133775.1	MBL fold metallo-hydrolase	Blastomonas sp
